# Supplementary material for: Compressive Strength Prediction of Rice Husk Ash Concrete Using a Hybrid Artificial Neural Network Model
Source: Materials (Basel). 2023 Apr 16;16(8):3135. doi: 10.3390/ma16083135 (PMC10145703; doi:10.3390/ma16083135)
Supplement: Supplementary file 1 [file materials-16-03135-s001.zip]

Archive with 1 entries (1 files):
- materials-2344030-supplementary.pdf
